# Supplementary material for: A Whole-Transcriptomic Analysis of Canine Oral Melanoma: A Chance to Disclose the Radiotherapy Effect and Outcome-Associated Gene Signature
Source: Genes (Basel). 2024 Aug 13;15(8):1065. doi: 10.3390/genes15081065 (PMC11353338; doi:10.3390/genes15081065)
Supplement: Supplementary file 1 [file genes-15-01065-s001.zip]

Archive with 3 entries (3 files):
- Mucignat K9 Melanoma_SplOnline.pdf
- SpiOnline_TableS5_Differential Expression Analysis.xlsx
- SpiOnline_TableS6_gseaGO_blood&biopsiesT1vsT0.xlsx
