# Supplementary material for: A Whole-Transcriptomic Analysis of Canine Oral Melanoma: A Chance to Disclose the Radiotherapy Effect and Outcome-Associated Gene Signature
Source: Genes (Basel). 2024 Aug 13;15(8):1065. doi: 10.3390/genes15081065 (PMC11353338; doi:10.3390/genes15081065)
Supplement: Supplementary file 1 [file genes-15-01065-s001.zip › SpiOnline_TableS5_Differential Expression Analysis.xlsx]

## Sheet: Tumour_T1vsT0
Table S5. Genes modulated by radiotherapy in biopsies (T) (T1 vs. T0). Ensembl gene ID, gene name, gene description, log2 fold change (lfc), log2 counts per million (logCPM), likelihood ratio (LR), p-value (p), Benjamini-Hochberg adjusted p-value (BHp) are reported for all the DEGs. Up- and down-regulated DEGs are highlighted in green and red color, respectively.
GENE ID	GENE NAME	GENE DESCRIPTION	lfc	logCPM	LR	p	BHp
ENSCAFG00845016275	GNGT1	G protein subunit gamma transducin 1 [Source:NCBI gene (formerly Entrezgene);Acc:403895]	-1.88026	5.06555	23.1463	1.5e-06	0.0132814
ENSCAFG00845030209	SLCO2A1	solute carrier organic anion transporter family member 2A1 [Source:NCBI gene (formerly Entrezgene);Acc:485668]	2.79222	3.23135	22.8341	1.77e-06	0.0132814
ENSCAFG00845011968	DDX43	DEAD-box helicase 43 [Source:VGNC Symbol;Acc:VGNC:111432]	-6.15039	0.536927	20.2378	6.84e-06	0.0266252
ENSCAFG00845009606	CDKN1A	0	1.03155	5.42922	20.0718	7.46e-06	0.0266252
ENSCAFG00845027527	LOC612587	0	4.62843	1.32497	19.3308	1.1e-05	0.0266252
ENSCAFG00845009602	CENPK	centromere protein K [Source:HGNC Symbol;Acc:HGNC:29479]	-1.25473	3.51183	19.2487	1.15e-05	0.0266252
ENSCAFG00845003828	MT1E	metallothionein 1E [Source:NCBI gene (formerly Entrezgene);Acc:403800]	1.04963	6.40026	18.9503	1.34e-05	0.0266252
ENSCAFG00845015023	C20H3orf14	0	-2.127	0.851997	18.8473	1.42e-05	0.0266252

## Sheet: Blood_T1vsT0
Table S5. Genes modulated by radiotherapy in blood samples (B) (T1 vs. T0). Ensembl gene ID, gene name, gene description, log2 fold change (lfc), log2 counts per million (logCPM), likelihood ratio (LR), p-value (p), Benjamini-Hochberg adjusted p-value (BHp) are reported for all the DEGs. Up- and down-regulated DEGs are highlighted in green and red color, respectively.
GENE ID	GENE NAME	GENE DESCRIPTION	lfc	logCPM	LR	p	BHp
ENSCAFG00845008674	ADAMTS2	ADAM metallopeptidase with thrombospondin type 1 motif 2 [Source:HGNC Symbol;Acc:HGNC:218]	3.0906	1.77706	22.2416	2.40405e-06	0.00097274
ENSCAFG00845016770	0	0	2.18926	-0.398577	52.0788	5.33168e-13	2.30115e-09
ENSCAFG00845028569	0	0	1.90821	3.14683	20.1998	6.97589e-06	0.00217359
ENSCAFG00845007491	PROK2	prokineticin 2 [Source:HGNC Symbol;Acc:HGNC:18455]	-1.76511	6.78873	14.3014	0.000155745	0.0231792
ENSCAFG00845025521	0	0	1.69927	3.11561	84.9856	3.00544e-20	3.89145e-16
ENSCAFG00845012576	0	0	1.57617	2.64775	33.0698	8.89083e-09	8.85527e-06
ENSCAFG00845022060	0	0	1.56986	-0.1778	17.0287	3.68182e-05	0.00756703
ENSCAFG00845030881	0	0	1.51244	2.41324	48.3273	3.6069e-12	1.16755e-08
ENSCAFG00845029123	0	0	-1.49197	6.41414	37.3774	9.73419e-10	1.40043e-06
ENSCAFG00845018931	0	0	1.37256	2.74739	17.0462	3.64808e-05	0.00756703
ENSCAFG00845029859	0	0	1.35065	3.80505	38.538	5.36984e-10	9.93267e-07
ENSCAFG00845016746	XKRX	XK related X-linked [Source:HGNC Symbol;Acc:HGNC:29845]	-1.34879	-0.592386	19.0994	1.24084e-05	0.00334717
ENSCAFG00845018428	0	0	1.3433	2.29813	20.3328	6.50762e-06	0.00217359
ENSCAFG00845005455	SLC28A3	solute carrier family 28 member 3 [Source:HGNC Symbol;Acc:HGNC:16484]	-1.25731	3.99531	21.0328	4.51486e-06	0.00171937
ENSCAFG00845026869	AMIGO2	adhesion molecule with Ig like domain 2 [Source:HGNC Symbol;Acc:HGNC:24073]	-1.24459	-0.899699	12.8521	0.000337103	0.0382878
ENSCAFG00845001908	KANK1	KN motif and ankyrin repeat domains 1 [Source:HGNC Symbol;Acc:HGNC:19309]	-1.20541	-0.274954	22.379	2.23807e-06	0.000934793
ENSCAFG00845027270	0	0	1.19265	0.542165	37.8089	7.80253e-10	1.26284e-06
ENSCAFG00845018799	0	0	1.18527	2.21045	14.0378	0.000179173	0.0249455
ENSCAFG00845008460	TNFAIP6	TNF alpha induced protein 6 [Source:HGNC Symbol;Acc:HGNC:11898]	-1.17388	1.24884	16.9214	3.89606e-05	0.00769499
ENSCAFG00845012678	0	0	1.17309	2.42816	12.4568	0.000416474	0.0436062
ENSCAFG00845025589	0	0	1.16785	3.34206	35.1845	2.99906e-09	3.23598e-06
ENSCAFG00845017272	0	0	1.1541	9.8659	24.3153	8.17864e-07	0.000415426
ENSCAFG00845031006	0	0	1.14188	4.68965	39.8516	2.74005e-10	7.09563e-07
ENSCAFG00845021030	0	0	1.14132	5.13357	22.507	2.0938e-06	0.000903683
ENSCAFG00845008349	CD72	CD72 molecule [Source:HGNC Symbol;Acc:HGNC:1696]	-1.13629	0.701834	13.805	0.000202794	0.026523
ENSCAFG00845016972	MYBPC2	myosin binding protein C2 [Source:HGNC Symbol;Acc:HGNC:7550]	-1.13308	-0.578516	15.7707	7.15022e-05	0.0120235
ENSCAFG00845029890	0	0	1.1259	2.51981	74.8403	5.10385e-18	3.30423e-14
ENSCAFG00845012749	0	0	1.12151	4.3378	27.4896	1.57943e-07	0.000120297
ENSCAFG00845027732	0	0	1.11783	4.21094	25.4557	4.52661e-07	0.000293053
ENSCAFG00845021533	0	0	1.1106	3.05602	17.8551	2.38381e-05	0.00558736
ENSCAFG00845015333	COL4A4	collagen type IV alpha 4 chain [Source:NCBI gene (formerly Entrezgene);Acc:403841]	-1.09973	-0.500447	13.5492	0.000232387	0.0294994
ENSCAFG00845022848	0	0	1.08756	5.06204	20.4378	6.16023e-06	0.00217359
ENSCAFG00845028251	MYO18B	myosin XVIIIB [Source:HGNC Symbol;Acc:HGNC:18150]	1.08245	0.854492	14.2522	0.000159871	0.0232586
ENSCAFG00845021571	0	0	1.06053	3.62615	13.0714	0.000299834	0.0359467
ENSCAFG00845015341	DLGAP3	DLG associated protein 3 [Source:HGNC Symbol;Acc:HGNC:30368]	-1.05887	1.19216	27.9963	1.21549e-07	9.83633e-05
ENSCAFG00845008907	CRIP3	cysteine rich protein 3 [Source:HGNC Symbol;Acc:HGNC:17751]	-1.05417	-0.220998	14.8962	0.00011359	0.0175091
ENSCAFG00845027474	0	0	1.0376	5.49762	36.7647	1.33281e-09	1.72573e-06
ENSCAFG00845028917	LOC119864113	0	-1.01874	0.530801	12.4478	0.000418493	0.0436062
ENSCAFG00845002458	LAYN	layilin [Source:HGNC Symbol;Acc:HGNC:29471]	1.01668	1.3166	13.4498	0.000245028	0.0304193
ENSCAFG00845022673	0	0	1.01654	2.54341	16.4142	5.0902e-05	0.00955187
ENSCAFG00845028881	LOC119864112	0	-1.01337	7.64087	25.2269	5.09663e-07	0.000314244
ENSCAFG00845030285	STAB1	stabilin 1 [Source:HGNC Symbol;Acc:HGNC:18628]	1.00413	2.45663	19.5069	1.00237e-05	0.00276143
ENSCAFG00845029941	0	0	0.992255	4.88698	12.8761	0.000332802	0.0382878
ENSCAFG00845003394	MLXIPL	MLX interacting protein like [Source:HGNC Symbol;Acc:HGNC:12744]	0.990912	-0.699415	13.2561	0.000271688	0.0328767
ENSCAFG00845012778	0	0	0.988161	2.84918	24.4648	7.56788e-07	0.000415426
ENSCAFG00845025605	0	0	0.987776	1.63619	15.2556	9.39003e-05	0.0150101
ENSCAFG00845014560	AASS	aminoadipate-semialdehyde synthase [Source:HGNC Symbol;Acc:HGNC:17366]	-0.981545	3.13707	12.3505	0.000440858	0.0449467
ENSCAFG00845030320	SLAMF1	signaling lymphocytic activation molecule family member 1 [Source:NCBI gene (formerly Entrezgene);Acc:403642]	-0.981137	2.49487	16.7777	4.20249e-05	0.00812146
ENSCAFG00845022714	0	0	0.979743	2.37451	12.195	0.000479187	0.0477271
ENSCAFG00845027813	0	0	0.938944	4.28744	28.792	8.05846e-08	6.95606e-05
ENSCAFG00845001649	NIM1K	NIM1 serine/threonine protein kinase [Source:HGNC Symbol;Acc:HGNC:28646]	-0.937461	0.867952	17.4515	2.94724e-05	0.00657947
ENSCAFG00845025420	0	0	0.931868	1.28928	18.8045	1.44823e-05	0.00367679
ENSCAFG00845015409	CABLES1	Cdk5 and Abl enzyme substrate 1 [Source:HGNC Symbol;Acc:HGNC:25097]	-0.93022	0.415809	15.8467	6.86854e-05	0.0117018
ENSCAFG00845004274	IL21R	interleukin 21 receptor [Source:HGNC Symbol;Acc:HGNC:6006]	-0.924395	3.2334	12.5835	0.000389164	0.0423437
ENSCAFG00845028278	0	0	0.917402	4.87681	38.7725	4.76179e-10	9.93267e-07
ENSCAFG00845012811	0	0	0.917023	8.13927	36.4054	1.60262e-09	1.88643e-06
ENSCAFG00845006782	CRISP2	cysteine rich secretory protein 3 [Source:HGNC Symbol;Acc:HGNC:16904]	-0.912425	3.11251	17.6902	2.59969e-05	0.0059054
ENSCAFG00845029927	0	0	0.908289	0.909718	13.5135	0.00023685	0.0297742
ENSCAFG00845015621	PSD3	0	-0.901964	3.87564	24.2772	8.34189e-07	0.000415426
ENSCAFG00845029249	LEF1	lymphoid enhancer binding factor 1 [Source:HGNC Symbol;Acc:HGNC:6551]	-0.900002	5.77018	13.9795	0.000184815	0.0254334
ENSCAFG00845014724	GCH1	GTP cyclohydrolase 1 [Source:HGNC Symbol;Acc:HGNC:4193]	-0.896552	2.18549	12.8537	0.000336813	0.0382878
ENSCAFG00845007930	CCR7	C-C motif chemokine receptor 7 [Source:HGNC Symbol;Acc:HGNC:1608]	-0.894641	4.79921	18.2964	1.89067e-05	0.00470777
ENSCAFG00845012800	0	0	0.89158	2.78686	29.202	6.52125e-08	6.03122e-05
ENSCAFG00845031007	0	0	0.869425	7.36056	21.8179	2.99788e-06	0.00117626
ENSCAFG00845000734	SLC23A1	marginal zone B and B1 cell specific protein [Source:HGNC Symbol;Acc:HGNC:30125]	0.859171	3.99735	24.2904	8.28525e-07	0.000415426
ENSCAFG00845008805	SCML4	Scm polycomb group protein like 4 [Source:HGNC Symbol;Acc:HGNC:21397]	-0.85604	2.36733	24.8481	6.20305e-07	0.000365078
ENSCAFG00845027795	0	0	0.854636	4.92652	26.935	2.10411e-07	0.000151356
ENSCAFG00845028411	TFDP2	transcription factor Dp-2 [Source:HGNC Symbol;Acc:HGNC:11751]	-0.851571	6.51352	18.9345	1.35282e-05	0.00357477
ENSCAFG00845028315	B3GALNT1	beta-1,3-N-acetylgalactosaminyltransferase 1 (globoside blood group) [Source:HGNC Symbol;Acc:HGNC:918]	0.840161	2.30525	13.9174	0.000191023	0.0254986
ENSCAFG00845009720	TXK	TXK tyrosine kinase [Source:HGNC Symbol;Acc:HGNC:12434]	-0.836731	2.32575	12.4448	0.000419164	0.0436062
ENSCAFG00845029403	0	0	0.836467	3.19035	19.7548	8.80395e-06	0.00247812
ENSCAFG00845025524	0	0	0.824494	2.28899	12.6104	0.000383604	0.0420924
ENSCAFG00845021928	TEX14	testis expressed 14, intercellular bridge forming factor [Source:HGNC Symbol;Acc:HGNC:11737]	0.822139	-0.078422	17.3183	3.16123e-05	0.00693756
ENSCAFG00845005503	JAM3	junctional adhesion molecule 3 [Source:HGNC Symbol;Acc:HGNC:15532]	-0.814428	1.21826	12.3185	0.0004485	0.0453686
ENSCAFG00845028387	TOX	thymocyte selection associated high mobility group box [Source:HGNC Symbol;Acc:HGNC:18988]	-0.810101	2.45992	14.4737	0.000142133	0.0213992
ENSCAFG00845017349	GPR84	G protein-coupled receptor 84 [Source:HGNC Symbol;Acc:HGNC:4535]	0.801182	2.69464	12.9581	0.000318533	0.0378382
ENSCAFG00845021157	0	0	0.79854	6.98474	13.8099	0.000202271	0.026523
ENSCAFG00845021014	0	0	0.788457	6.91484	16.3191	5.35207e-05	0.00976036
ENSCAFG00845008004	KLF10	KLF transcription factor 10 [Source:HGNC Symbol;Acc:HGNC:11810]	0.788123	6.2236	15.1554	9.90123e-05	0.0156343
ENSCAFG00845008786	P2RY2	purinergic receptor P2Y2 [Source:HGNC Symbol;Acc:HGNC:8541]	0.782729	5.28065	20.2595	6.76153e-06	0.00217359
ENSCAFG00845002694	G0S2	G0/G1 switch 2 [Source:VGNC Symbol;Acc:VGNC:111505]	0.782511	3.72536	15.9996	6.33565e-05	0.0110857
ENSCAFG00845018946	0	0	0.774594	0.41233	12.7231	0.000361165	0.0403135
ENSCAFG00845021067	0	0	0.769109	6.26508	20.1345	7.21844e-06	0.00217359
ENSCAFG00845021083	0	0	0.769109	6.26508	20.1345	7.21844e-06	0.00217359
ENSCAFG00845021101	0	0	0.769109	6.26508	20.1345	7.21844e-06	0.00217359
ENSCAFG00845021119	0	0	0.769109	6.26508	20.1345	7.21844e-06	0.00217359
ENSCAFG00845021134	0	0	0.769109	6.26508	20.1345	7.21844e-06	0.00217359
ENSCAFG00845018861	DSTN	0	-0.750306	1.8252	25.7523	3.88162e-07	0.000264522
ENSCAFG00845021223	AQP3	aquaporin 3 (Gill blood group) [Source:HGNC Symbol;Acc:HGNC:636]	0.736287	4.33708	15.6489	7.62552e-05	0.0126584
ENSCAFG00845014621	SOCS3	suppressor of cytokine signaling 3 [Source:VGNC Symbol;Acc:VGNC:46650]	-0.722075	3.23973	12.8852	0.000331194	0.0382878
ENSCAFG00845018321	ATP10A	ATPase phospholipid transporting 10A (putative) [Source:HGNC Symbol;Acc:HGNC:13542]	-0.720245	3.16754	19.8248	8.48723e-06	0.00244206
ENSCAFG00845016371	RGS10	regulator of G protein signaling 10 [Source:HGNC Symbol;Acc:HGNC:9992]	-0.699204	4.30741	22.9133	1.69478e-06	0.000783717
ENSCAFG00845021432	GNAZ	G protein subunit alpha z [Source:HGNC Symbol;Acc:HGNC:4395]	-0.695249	2.50653	18.0613	2.13906e-05	0.00512898
ENSCAFG00845023493	TSPAN5	tetraspanin 5 [Source:HGNC Symbol;Acc:HGNC:17753]	-0.687571	3.71431	12.2248	0.000471575	0.047333
ENSCAFG00845005802	VASH1	vasohibin 1 [Source:HGNC Symbol;Acc:HGNC:19964]	-0.683008	2.33144	12.8235	0.000342297	0.0385397
ENSCAFG00845019977	KCNMB4	potassium calcium-activated channel subfamily M regulatory beta subunit 4 [Source:HGNC Symbol;Acc:HGNC:6289]	-0.681303	1.48857	17.8291	2.41653e-05	0.00558736
ENSCAFG00845025551	ATP13A4	0	-0.655625	2.48092	17.275	3.23415e-05	0.00697929
ENSCAFG00845004641	SPOCK2	SPARC (osteonectin), cwcv and kazal like domains proteoglycan 2 [Source:HGNC Symbol;Acc:HGNC:13564]	-0.64339	6.08728	14.1026	0.000173107	0.0246307
ENSCAFG00845016402	GNG11	0	-0.629979	5.82129	16.1746	5.77629e-05	0.0103877
ENSCAFG00845009033	CCL14	0	-0.629	3.33691	15.0082	0.000107047	0.0166993
ENSCAFG00845016719	0	0	0.628607	9.32205	14.2697	0.000158393	0.0232586
ENSCAFG00845000866	C4H1orf198	0	-0.625136	3.28953	14.2208	0.000162566	0.0233878
ENSCAFG00845008023	PSEN2	presenilin 2 [Source:NCBI gene (formerly Entrezgene);Acc:490382]	-0.624456	3.04576	22.7559	1.83938e-06	0.00082125
ENSCAFG00845018456	0	0	0.621479	1.73405	14.7936	0.000119943	0.0182709
ENSCAFG00845025041	0	0	0.617788	8.22277	12.4367	0.000420974	0.0436062
ENSCAFG00845012374	EHD3	EH domain containing 3 [Source:HGNC Symbol;Acc:HGNC:3244]	-0.603524	4.47985	13.4067	0.000250722	0.0306259
ENSCAFG00845025918	MYL9	myosin light chain 9 [Source:NCBI gene (formerly Entrezgene);Acc:485856]	-0.602932	5.95469	13.6499	0.000220254	0.0282361
ENSCAFG00845012329	APC2	APC regulator of WNT signaling pathway 2 [Source:HGNC Symbol;Acc:HGNC:24036]	0.591477	1.29597	16.0128	6.29142e-05	0.0110857
ENSCAFG00845026987	ITGB5	integrin subunit beta 5 [Source:HGNC Symbol;Acc:HGNC:6160]	-0.590427	3.04033	16.9086	3.92238e-05	0.00769499

## Sheet: Tumour_outcome
Table S5. Genes modulated in biopsies(T) considering the overall survival (LONG vs. SHORT). Ensembl gene ID, gene name, gene description, log2 fold change (lfc), log2 counts per million (logCPM), likelihood ratio (LR), p-value (p), Benjamini-Hochberg adjusted p-value (BHp) are reported for all the DEGs. Up- and down-regulated DEGs are highlighted in green and red color, respectively.
GENE ID	GENE NAME	GENE DESCRIPTION	lfc	logCPM	LR	p	BHp
ENSCAFG00845023887	KRT76	keratin 76 [Source:NCBI gene (formerly Entrezgene);Acc:486518]	8.59238	8.07793	26.2717	2.96608e-07	0.00229641
ENSCAFG00845014426	ITGA8	integrin subunit alpha 8 [Source:HGNC Symbol;Acc:HGNC:6144]	5.63667	6.34127	26.2715	2.96636e-07	0.00229641
ENSCAFG00845000761	MMP13	matrix metallopeptidase 13 [Source:HGNC Symbol;Acc:HGNC:7159]	-4.28819	6.50678	22.1733	2.49119e-06	0.00923165
ENSCAFG00845010154	PI16	peptidase inhibitor 16 [Source:HGNC Symbol;Acc:HGNC:21245]	8.03137	5.87866	21.8683	2.92019e-06	0.00923165
ENSCAFG00845022756	0	0	5.41352	5.86228	21.7991	3.02737e-06	0.00923165
ENSCAFG00845004266	APOA1	apolipoprotein A1 [Source:HGNC Symbol;Acc:HGNC:600]	6.35595	3.62694	21.4789	3.57746e-06	0.00923165
ENSCAFG00845029417	MFAP5	microfibril associated protein 5 [Source:HGNC Symbol;Acc:HGNC:29673]	4.51759	5.25891	20.3887	6.32013e-06	0.0139792
ENSCAFG00845013295	SVEP1	sushi, von Willebrand factor type A, EGF and pentraxin domain containing 1 [Source:HGNC Symbol;Acc:HGNC:15985]	3.7107	5.2788	19.4615	1.0265e-05	0.0188515
ENSCAFG00845023760	ELF5	E74 like ETS transcription factor 5 [Source:HGNC Symbol;Acc:HGNC:3320]	4.3734	2.07454	19.3367	1.0958e-05	0.0188515
ENSCAFG00845028592	ANKRD55	ankyrin repeat domain 55 [Source:HGNC Symbol;Acc:HGNC:25681]	5.82298	3.03354	18.873	1.39714e-05	0.0216319
ENSCAFG00845005444	CDSN	0	8.81951	5.25258	18.4699	1.72608e-05	0.0233664
ENSCAFG00845005605	SOSTDC1	sclerostin domain containing 1 [Source:HGNC Symbol;Acc:HGNC:21748]	4.65911	3.24715	18.3784	1.811e-05	0.0233664
ENSCAFG00845029513	WNT5B	Wnt family member 5B [Source:HGNC Symbol;Acc:HGNC:16265]	-2.73556	4.0372	17.9643	2.25088e-05	0.0258202
ENSCAFG00845001685	UOX	urate oxidase [Source:VGNC Symbol;Acc:VGNC:109311]	3.97963	3.36683	17.8947	2.3347e-05	0.0258202
ENSCAFG00845017608	PLA2G4F	phospholipase A2 group IVF [Source:HGNC Symbol;Acc:HGNC:27396]	3.77639	0.58727	17.5858	2.74638e-05	0.0276259
ENSCAFG00845025826	RPTN	0	7.33154	4.3903	17.5121	2.85484e-05	0.0276259
ENSCAFG00845029411	GDPD2	glycerophosphodiester phosphodiesterase domain containing 2 [Source:HGNC Symbol;Acc:HGNC:25974]	4.14697	2.21185	17.359	3.09428e-05	0.0276409
ENSCAFG00845001333	0	0	4.42377	4.58209	17.2872	3.21344e-05	0.0276409

## Sheet: Blood_outcome
Table S5. Genes modulated in blood samples (B) considering the overall survival (LONG vs. SHORT). Ensembl gene ID, gene name, gene description, log2 fold change (lfc), log2 counts per million (logCPM), likelihood ratio (LR), p-value (p), Benjamini-Hochberg adjusted p-value (BHp) are reported for all the DEGs. Up- and down-regulated DEGs are highlighted in green and red color, respectively.
GENE ID	GENE NAME	GENE DESCRIPTION	lfc	logCPM	LR	p	BHp
ENSCAFG00845013314	0	0	-7.80435	-0.675521	39.0928	4.04e-10	4.25e-06
ENSCAFG00845027442	TKTL1	0	3.04291	0.323425	38.1909	6.42e-10	4.25e-06
ENSCAFG00845026120	H4C4	H4 clustered histone 4 [Source:NCBI gene (formerly Entrezgene);Acc:100856160]	-7.34827	-1.10271	19.5995	9.55e-06	0.0331673
ENSCAFG00845008468	0	0	-4.59558	1.92281	19.5075	1e-05	0.0331673
