# Supplementary material for: A Whole-Transcriptomic Analysis of Canine Oral Melanoma: A Chance to Disclose the Radiotherapy Effect and Outcome-Associated Gene Signature
Source: Genes (Basel). 2024 Aug 13;15(8):1065. doi: 10.3390/genes15081065 (PMC11353338; doi:10.3390/genes15081065)
Supplement: Supplementary file 1 [file genes-15-01065-s001.zip › SpiOnline_TableS6_gseaGO_blood&biopsiesT1vsT0.xlsx]

## Sheet: gseaGO_tumourT1vsT0
Table S6. Gene Set Enrichment Analysis (GO terms). Table reports the over-represented GO terms in biopsies (T) (T1 vs. T0). The table reports GO ID, GO description, gene sets size, enrichment scores, Normalized Enriched Scores (NES), p-value (p), adjusted p-value (p.adjust), q-value, and core enrichment (NCBI gene ID of genes annotated in the term).
GO ID	GO description	gene set size	enrichment score	NES	p	p.adjust	q-value	core_enrichment
GO:0007049	cell cycle	443	-0,50582971336882	-243124153805302	0.000933	1.96	1.76	476804/477221/480214/490484/474750/479826/482481/483048/474966/609080/477543/611127/478863/486020/611190/478040/479366/608582/100855704/485898/490278/100688006/482916/403418/476994/478546/478547/480573/609036/476823/475453/480596/100682990/476512/479433/477032/477769/478270/487556/608350/610456/100684790/491093/487049/480215/449494/474528/475743/475837/476240/480025/481014/481207/484716/484780/48…
GO:0007059	chromosome segregation	105	-0,67264748076775	-263493573471124	382	268000	240000	477543/611127/478863/478040/485898/476994/479433/478270/608350/100684790/480215/475743/480025/100856427/100855774/609426/491941/476656/478071/480021/610343/100856241/479307/484659/479132/100684187/475430/100682599/479635/610279/612020/480190/100856079/482980/609400/480148/485426/478324/488388/478988
GO:0043043	peptide biosynthetic process	251	-0,518614641737628	-230698016441304	4720	2480000	2230000	475106/475998/481070/477660/478060/485123/484663/485132/480442/100856435/476378/489295/100855464/474772/475404/480311/476012/476132/476422/477328/478148/478443/479341/479370/488563/489577/606754/610816/612291/100302056/476468/609387/479321/476463/476387/480739/608030/100856765/476211/481463/485010/478638/477019/491225/474599/476744/476366/478034/478951/100688077/403677/475807/476628/478398/478458…
GO:0006260	DNA replication	89	-0,676868836879268	-257154301139562	13600	4090000	3670000	490484/474966/476025/100855704/474950/477005/609036/476823/476512/477499/608724/100684790/487254/476141/476273/486421/476063/477871/100855690/100855947/100856622/480527/482492/100683743/100685609/483096/100856421/403568/476131/612020/482980/483845/478739/477308/106557458/478667
GO:0051276	chromosome organization	168	-0,575164018779361	-243006414557516	11700	4090000	3670000	476994/480573/609036/476512/479433/477032/608350/100684790/487254/484064/480215/480025/480123/481207/100856427/403170/100855774/609426/486421/491941/476063/476656/478071/480021/481637/100685258/479307/475671/484659/479132/100685609/100684187/610857/475430/100855910/403568/100682599/476131/478799/479635/475692/612020/480190/100856079/482980/494002/485426/609707
GO:0051301	cell division	153	-0,584107469462097	-244845317747225	24000	5610000	5040000	100499482/476804/611810/474750/479826/474966/611127/478863/486020/608582/100688006/482916/475453/480596/479433/477769/487556/610456/403974/449494/475837/476240/484780/485940/487886/100856427/491941/480009/610343/100685258/100686042/100856061/477186/100856241/480527/479132/100685609/100686141/488172/610279/612237/475692/608420/612020/480190/483845/611174/480148/478324/488388/478988
GO:0006518	peptide metabolic process	283	-0,490280304199662	-223755196116734	38000	7260000	6520000	475106/475998/476438/481070/477660/478060/485123/484663/485132/480442/100856435/476378/484147/489295/100855464/404016/474772/475404/480311/476012/476132/476422/477328/478148/478443/479341/479370/480513/488563/489577/606754/610816/612291/100302056/100855839/403801/476468/611911/609387/479321/476463/476387/480739/608030/100856765/491823/476211/481463/485010/478638/610559/477019/491225/474599/476744…
GO:0000280	nuclear division	111	-0,589214802517501	-233640821675948	1630000	206000000	185000000	483048/474966/609080/477543/479366/608582/485898/482916/476994/478547/480573/479433/608350/100684790/491093/480215/480025/485940/100856427/100855774/609426/491941/476656/478071/480021/610343/479307/484659/479132/100686141/100684187/475430/403568/100682599/403671/612020/480190/100856079/482980/485426/478324
GO:0006259	DNA metabolic process	316	-0,444631463255254	-205303596367312	1660000	206000000	185000000	488523/608268/608527/608973/610612/611597/476544/478840/481405/612454/474485/403437/609888/487834/479450/476804/487450/490484/611056/474966/476025/609119/481073/476518/479366/100855704/474950/477005/476496/478089/612182/480573/612196/609036/476823/475639/481656/482086/476512/609700/608470/477499/480307/608724/100684790/487254/484064/476141/476273/477355/480123/100856370/403170/474180/611216/60942…
GO:0007017	microtubule-based process	231	-0,459597967384009	-201997108998985	29300000	3080000000	2770000000	474734/477019/608957/490932/403505/476144/474517/474609/475236/487357/487675/100684094/609233/476847/480213/480656/607494/612454/477304/479416/610890/474675/477761/479042/607964/478999/480214/100856736/474750/479826/474966/482999/477543/480620/481585/475382/486020/478040/608582/100855704/490465/487567/482916/403418/487256/474830/479407/479433/477032/477769/478270/487049/476240/476651/480171/48594…
GO:0000226	microtubule cytoskeleton organization	156	-0,510869060041632	-214458032241401	3910000	374000000	3360000000	487357/487675/100684094/476847/480656/612454/477304/610890/478999/480214/479826/474966/477543/486020/478040/608582/100855704/490465/487567/403418/479407/479433/477032/478270/487049/476240/480171/485940/100855774/491941/476656/478071/480021/477186/490374/478175/475692/612020/476087/480190/100856079/482980/480148/485426/478324/488388/106557458
GO:0022613	ribonucleoprotein complex biogenesis	152	-0,506571924399402	-212464385448758	49200000	45000000	4040000000	492263/474526/484629/474484/477708/478876/485458/489408/610161/610494/612291/612653/100683980/476468/610374/403896/479321/476463/485010/475487/483094/477760/490154/478951/611447/612871/474609/475529/476835/477927/478398/481616/403971/489832/403680/479412/608109/481803/100499482/480386/487532/475950/476460/476033/100856412/106558887/403678/481038/403688/479673/612182/475732/478547/100856234/482086…
GO:0140694	non-membrane-bounded organelle assembly	96	-0,567754213689621	-218688812217436	110000000	9680000000	8690000000	480214/479826/477543/611127/106558887/478040/489013/100855704/479673/478547/478270/608021/482895/100855907/100855774/487406/491941/476656/478071/480021/480361/106559170/100855910/475692/612020/476087/480148/478324/609707
GO:0070925	organelle assembly	204	-0,461014709447541	-200940633096299	248000000	0,000208414334461625	0,000187164163677515	480214/479826/100684841/477543/480620/611127/476845/100856142/106558887/478040/489013/100855704/100688006/487567/479673/478547/487256/479407/474636/476964/478270/480413/608021/487049/476092/482895/483031/483829/100855907/100855774/487406/491941/475677/476656/478071/480021/480361/485771/477453/106559170/478582/100855910/487278/485523/475692/612020/476087/480148/478324/609707
GO:0140014	mitotic nuclear division	83	-0,585352458643349	-220283929172719	273000000	0,000221006403152964	0,000198472330227922	100499482/483048/609080/477543/608582/485898/476994/478547/479433/608350/491093/480215/480025/485940/100856427/100855774/609426/491941/476656/478071/480021/479132/475430/100682599/403671/612020/480190/100856079/482980/485426
GO:0045930	negative regulation of mitotic cell cycle	64	-0,62040982911347	-220494664243025	607000000	0,000412989562959898	0,0003708806611532	476994/479433/477032/608350/491093/480215/609426/483245/100856622/100683743/100685609/475430/100682599/490279/612020/480190/100856079/482980/494002
GO:0045786	negative regulation of cell cycle	107	-0,529423528312289	-208259410647148	589000000	0,000412989562959898	0,0003708806611532	482481/609080/479366/490278/476994/100682990/479433/477032/608350/491093/487049/480215/474528/485839/611216/609426/480021/483245/100856622/100683743/100685609/475430/100682599/490279/612020/480190/100856079/482980/494002
GO:0006275	regulation of DNA replication	36	-0,708969553068286	-228069211885199	921000000	0,000537992136504239	0,000483137825207679	476512/477499/100684790/487254/100685609/612020/483845/478739/477308/478667
GO:0065003	protein-containing complex assembly	420	-0,364768100107508	-174094614703592	955000000	0,000542859173199334	0,000487508613114271	484629/403844/474484/475428/475673/477943/478880/479516/480513/481783/485458/488089/607627/610161/610251/610494/611188/612187/612653/403801/609340/403984/475407/476468/481048/490325/100687772/119863880/403896/479321/607802/474881/609994/403452/475158/478319/100174968/478639/480008/503863/100683846/483094/480110/478300/478279/478951/475529/476360/476665/477150/478097/478398/479752/481587/482982/48…
GO:0009060	aerobic respiration	72	-0,580777906742801	-214940547583045	163000000	0,000836176343810613	0,000750918819861942	479623/476756/476562/475739/478009/100687033/474614/477798/474755/475094/477508/478217/476065/476794/479702/483997/480092/608530/479066/480615/480741/609744/475258/474567/479599/475775/100856079/494002
GO:0051321	meiotic cell cycle	46	-0,639868631404382	-212091793210947	2220000000	0,00111136653971557	0,00099805029957447	474966/479366/482916/480573/100684790/449494/481207/485940/100856427/100855774/609426/610343/479307/484659/100686141/100684187/403568/612020/485426/478324
GO:0006119	oxidative phosphorylation	48	-0,634575484176592	-213438679416736	2670000000	0,00130559012294869	0,00117247061771708	479623/476756/475739/478009/100687033/477798/474755/475094/477508/476065/476794/479702/608530/480615/480741/609744/475258/474567/479599/100856079/494002
GO:0051310	metaphase chromosome alignment	25	-0,756041374815412	-224209718542113	2800000000	0,00130946592059952	0,00117595123447875	480021/480190/485426/488388/478988
GO:0050000	chromosome localization	28	-0,730848419011313	-22082348760765	2780000000	0,00130946592059952	0,00117595123447875	479433/100684790/480021/480190/485426/488388/478988
GO:0033108	mitochondrial respiratory chain complex assembly	46	-0,632192430682366	-209547428483133	3310000000	0,00145159117233708	0,00130358522830952	100855975/480514/478911/475428/477943/478880/479516/611188/612187/609340/481048/119863880/478639/100683846/477150/488053/100683221/489505/476170/477798/476659/474705/476794/475001/476735/480741/488989/609480/611690/478067/479599
GO:0006974	DNA damage response	266	-0,39650968640657	-178852396839466	3980000000	0,00167580361403009	0,00150493670561538	608268/608527/610612/611597/476544/478840/481405/612454/474485/403437/474921/609888/611351/479450/476804/487450/482481/474966/479366/490278/476496/478089/612182/480573/612196/476823/475639/481656/100682990/476512/609700/608470/479528/480307/608724/474528/476273/477355/481014/485839/100856370/403170/474180/611216/609426/474443/476063/481001/481337/487485/100855690/100856622/475671/484659/100683743…
GO:0019953	sexual reproduction	144	-0,475076579862957	-19832104809306	4160000000	0,00168342975277378	0,00151178527427903	474966/480620/486020/474448/479366/482916/480573/475284/481520/100684790/484064/449494/476651/480123/481207/485940/100855907/100856427/100855774/609426/100855689/483245/610343/479307/484659/476766/100686141/480050/100684187/488693/403811/403568/612020/494002/485426/478324
GO:0051983	regulation of chromosome segregation	29	-0,701810784365035	-213835923361404	0,00012060449434562	0,00422919760171974	0,0037979836377261	485898/476994/479433/608350/480215/100855774/609426/475430/100682599/612020/480190/100856079/482980
GO:0033044	regulation of chromosome organization	71	-0,543379007712195	-198741719543127	0,00014751696427965	0,00484962020069348	0,00435514721845347	100855704/485898/476994/476512/479433/477032/608350/100684790/484064/480215/480123/100855774/609426/476063/480021/100685258/475430/100682599/612020/480190/100856079/482980
GO:0034470	ncRNA processing	125	-0,460485310088637	-187103034550278	0,000166242200908733	0,00529959985927232	0,00475924642154984	485928/489295/100687555/475404/475565/481978/492263/474526/477708/478876/479617/489408/607618/610161/611457/612291/100683678/487783/479708/610374/484651/476463/477370/485010/476552/490650/474524/476835/478709/481616/477763/480930/489832/483044/479412/488240/481803/610222/478545/480386/476460/476033/480902/490278/403688/612182/477515/403687/612321/482086/480729/478787/477912/489984/492128/478713/4…
GO:0022414	reproductive process	198	-0,40910651526186	-177956938423392	0,00022157151072723	0,00647481192458462	0,00581463248180378	480620/100856039/486020/474448/479366/100856649/482916/403418/474444/480573/475284/481520/100684790/484064/449494/476651/480123/481207/482984/485940/100855907/100856427/100855774/609426/100855689/442942/483245/610343/479307/484659/476766/100686141/480050/100684187/488693/403811/403568/612020/476087/494002/485426/478324
GO:0045839	negative regulation of mitotic nuclear division	22	-0,727970864484921	-208897686900544	0,000230083095974071	0,00654182208012763	0,00587481020303637	609080/476994/479433/608350/491093/480215/609426/475430/100682599/612020/480190/482980
GO:0051784	negative regulation of nuclear division	24	-0,720816396637334	-211087023669823	0,000270498319777426	0,00748853243173295	0,00672499285319223	609080/479366/476994/479433/608350/491093/480215/609426/475430/100682599/612020/480190/482980
GO:0022412	cellular process involved in reproduction in multicellular organism	63	-0,554849062585352	-197111360029708	0,000369216460715863	0,00924799325412114	0,00830505697976158	482916/480573/481520/100855907/609426/483245/476766/480050/488693/403811/403568/612020/494002/485426/478324
GO:0009411	response to UV	43	-0,613346655277869	-200690994436307	0,000459524877609012	0,0103961327149394	0,00933613079013217	484780/611216/403816/480361/100683743/403445/490279/494002/479549/106557458
GO:0051338	regulation of transferase activity	176	-0,403482636758327	-172658969647616	0,000574318983940745	0,0124573932186735	0,0111872227474079	477499/608350/609026/100684790/487254/491093/484064/449494/474581/477355/481014/612897/100856378/611216/100855774/480021/487485/477186/100685609/491245/475430/403811/403671/480562/489636/403980/612020/477308/478667
GO:0071824	protein-DNA complex organization	157	-0,419833670150591	-176339402939748	0,000638283225283011	0,0131555803461523	0,011814221893808	474881/609994/475158/478047/478454/475798/475511/476891/480110/476984/487750/482021/476360/476835/478375/478398/610868/481405/403437/611193/477221/490484/476033/611127/100855704/491340/482916/612182/476994/480596/476512/607931/100684790/475715/476273/477355/478149/403170/475074/481001/484905/491158/491742/486809/489047/610857/100855910/488693/403568/478799/479635/475692/609707
GO:0071897	DNA biosynthetic process	49	-0,561357827784885	-189837532294243	0,00101409381213784	0,0189497782554468	0,0170176365662032	477499/100684790/487254/484064/480123/611216/480021/481337/100855947/490279/477308/106557458/478667
GO:0060271	cilium assembly	73	-0,500088467316387	-185423647381008	0,00112454615512719	0,0207547816700668	0,0186385997087102	476945/478783/479584/480360/488089/490710/607233/608540/476582/487520/478553/100855746/479245/607697/474734/474467/610868/609963/477304/100684841/480620/100688006/487567/487256/479407/476964/480413/487049/476092/483829/475677/485771/477453/478582/487278/485523/476087
GO:0007155	cell adhesion	287	0,323387745792127	153242241466708	0,0011354012849259	0,0207729069868182	0,0186548769468375	490344/403789/100856393/477603/483729/485769/403638/487612/403467/403770/403982/480133/483345/483848/485950/486102/487328/490437/100856645/478550/481110/482333/484371/488215/491872/481097/481280/494005/100856480/489919/489928/403616/479600/482252/483948/481432/487265/489929/100683931/492125/611862/477955/403466/484010/490748/478038/610750/487705/487235/476864/487891/611876/611886/480251/612861/61…
GO:0016052	carbohydrate catabolic process	51	0,537716970801371	189855562378855	0,00116848056234185	0,0211938198548901	0,01903287304359	403576/483352/480011/607275/607942/611078/403407/490967/485695/489807/403786/482881/480872/483800/492194/478435/100688969/480348/489660/479787
GO:0044782	cilium organization	80	-0,494780800231612	-183871988328988	0,00132111923043591	0,0235562276342132	0,0211544069458739	476945/478783/479584/480360/488089/490710/607233/608540/476582/487520/478553/100855746/479245/607697/474734/474467/474517/610868/609963/477304/479416/100684841/480620/100688006/487567/487256/479407/476964/480413/487049/476092/483829/475677/485771/477453/478582/487278/485523/476087
GO:0006511	ubiquitin-dependent protein catabolic process	181	-0,374832690836147	-161022370888645	0,00184267371885968	0,0310158840358461	0,0278534680029737	480290/485628/474494/479010/100215999/608578/403908/474609/475870/478398/478912/481679/487675/488523/490692/479984/480040/100856348/480548/608300/609141/610890/403884/486033/611190/479036/480338/485898/100192385/475760/478546/480537/403590/475453/481656/487049/474581/474963/478826/481014/475611/100855774/477914/478958/480588/480818/611865/475430/403671/403980/490279/479549
GO:0007005	mitochondrion organization	165	-0,385154338090653	-162534153370649	0,00206043804463746	0,0336059042319163	0,0301794066921602	475428/475897/477943/478880/479516/480513/486776/488931/607618/611188/612187/609340/481048/611911/119863880/475024/490560/480639/100174968/478639/478165/482873/100683846/479266/611447/100856615/475968/477150/481615/488053/610868/480930/100682999/484826/611351/476756/611056/100682887/100683221/489505/480613/608758/476170/482351/477798/611603/476659/476823/476520/474705/474755/477395/479532/476794/…
GO:0030198	extracellular matrix organization	67	0,469262195683029	176552388470685	0,00245822326366725	0,0383118647907843	0,0344055419749139	479836/474717/100855778/489677/480133/483848/486858/403407/486408/491276/483184/611267/403466/487891/606847/607775/482535/489031/489725/608972/610902/403886/609313/476020/490334/403651/476642/477298
GO:0045229	external encapsulating structure organization	67	0,469262195683029	176552388470685	0,00245822326366725	0,0383118647907843	0,0344055419749139	479836/474717/100855778/489677/480133/483848/486858/403407/486408/491276/483184/611267/403466/487891/606847/607775/482535/489031/489725/608972/610902/403886/609313/476020/490334/403651/476642/477298
GO:0048144	fibroblast proliferation	30	-0,635982136097667	-196683527352413	0,00265410708150587	0,040465516662959	0,0363396049679865	485839/100686141/612237/403980/100856079
GO:0006753	nucleoside phosphate metabolic process	134	-0,396313332966527	-16369132040722	0,00306557118927654	0,0460711555874132	0,0413736863515142	479344/481894/489703/477091/478145/478165/100856724/100215999/474930/477043/478593/487900/609344/479615/608323/403822/476756/100499482/476562/478009/611810/490974/478807/486790/100856570/488231/480851/476823/474755/612569/474499/475277/476630/476855/479644/480491/488513/100687598/491061/480559/482188/607417/611407/476574/480558/482963/487221

## Sheet: gseaGO_bloodT1vsT0
Table S6. Gene Set Enrichment Analysis (GO terms). Table reports the over-represented GO terms in blood samples (B) (T1 vs. T0). The table reports GO ID, GO description, gene sets size, enrichment scores, Normalized Enriched Scores (NES), p-value (p), adjusted p-value (p.adjust),q-value and core enrichment (NCBI gene ID of genes annotated in the term).
GO ID	GO description	gene set size	enrichment score	NES	p	p.adjust	q-value	core_enrichment
GO:0006487	protein N-linked glycosylation	22	0,75907660987613	220934933588529	513000000	0,00317344209829482	0,00297529871642414	483104/476516/491975/489300/480312/477223/404012/612827/489371/481458/482155/478668/480131/476589/476064/484102/609274
GO:0006412	translation	244	-0,447712295908024	-168755551499507	184000000	0,00317344209829482	0,00297529871642414	100856098/475780/484216/609491/480442/403688/474395/479644/477887/477509/478313/403683/475950/475070/478884/481070/477734/476012/480818/100302056/100856765/102152573/478443/477031/478042/612291/476206/483431/474504/475381/481319/610596/476672/475130/485010/403506/474599/479109/608665/475464/403681/476366/403685/475043/474884/607481/479587/478597/483145/475765/478547/476463/479612/476804/477046/10…
GO:0043043	peptide biosynthetic process	247	-0,442114437241885	-166812048059065	387000000	0,00317344209829482	0,00297529871642414	100856098/475780/484216/609491/480442/403688/474395/479644/477887/477509/478313/403683/475950/475070/478884/481070/477734/476012/480818/100302056/100856765/102152573/478443/477031/478042/612291/476206/483431/474504/475381/481319/610596/476672/475130/485010/403506/474599/479109/608665/475464/403681/476366/403685/475043/474884/607481/479587/478597/483145/475765/478547/476463/479612/476804/477046/10…
GO:0006518	peptide metabolic process	272	-0,421687459815446	-160094889464567	810000000	0,00376050042007043	0,00352570228993934	475780/484216/609491/480442/403688/474395/479644/477887/477509/478313/403683/475950/475070/478884/481070/477734/476012/480818/100302056/100856765/102152573/478443/477031/478042/612291/478897/476206/483431/474504/475381/481319/610596/476672/475130/485010/403506/474599/404003/479109/608665/475464/403681/476366/403685/475043/474884/607481/479587/482022/478597/611911/483145/475765/478547/476463/47961…
GO:0046148	pigment biosynthetic process	15	-0,819932892217252	-196476196502225	1190000000	0,00442389046077698	0,00414767158241937	474808/485698/478980/489373/478165/492116/475378
GO:0005996	monosaccharide metabolic process	63	0,527558469404046	189580497482437	4890000000	0,0141432856702498	0,0132602071811315	476299/487335/491075/484777/479470/100855555/482310/483763/100502558/609126/478369/479116/100688969/487347/484932/483039/403929/608360/476067/106558049/489642/477786/476574
GO:0005975	carbohydrate metabolic process	160	0,390447444389315	161011259578041	5330000000	0,0141432856702498	0,0132602071811315	100683634/489807/476299/487335/491075/484777/479470/481624/480667/483104/610715/100855555/485626/482310/607275/483763/480312/609934/483784/475495/475993/100502558/609126/478369/479116/483777/100688969/487347/484375/484932/483039/474615/100855818/102155466/403929/608360/478575/476067/102151792/106558049/489642/403833/477786
GO:1901137	carbohydrate derivative biosynthetic process	183	0,379715447809941	156477128365356	6160000000	0,0142970242904904	0,0134043466692011	100683634/449026/490556/491075/476013/480271/612562/483104/487653/476516/491022/100856660/491975/482310/491170/489300/480312/477223/480558/482963/607852/480517/404012/478369/612827/609863/489371/481458/100855947/484375/475393/100856320/482155/478668/492142/102155466/480131/476589/479529/476064/481590/483109/100855761/484102/478145/489843/102151792/403833/609274/100682763/491061/487622/476574/4820…
GO:0042476	odontogenesis	18	-0,742508800036124	-184546139464073	0,000244610416198185	0,0412946857163664	0,0387163280757702	489077/490695/489363/477535/612476/483245/403547/612454/403732
GO:0007155	cell adhesion	207	-0,418947278829212	-156176678950365	0,000287146493077994	0,042892617117631	0,0402144878341193	478552/476322/482252/403854/489689/481319/484056/487965/611745/490695/480173/479318/403765/477993/100856470/403796/489363/480543/607448/481215/486417/478151/608707/403456/610672/491952/403851/489208/477535/751768/480906/611674/487986/484440/486986/474869/485950/611862/403468/489887/484158/403646/485867/489309/488008/403638/482154/403788/403789/479600/403703/100856563/403696/488958/489271/403642/4…
GO:0019217	regulation of fatty acid metabolic process	18	0,712631781488482	195627193510938	0,000350748417996596	0,0434226541479785	0,040711430411675	489807/403437/491075/482310/487347/403475/102155466/488390/612520
GO:0007029	endoplasmic reticulum organization	29	0,612648241079562	188016844732707	0,000333775138174353	0,0434226541479785	0,040711430411675	476186/484362/404006/480480/478241/476703/403948/492094/100855798/476537/478809/106557473/478992/476699
GO:0042060	wound healing	71	-0,531384195371626	-173063750441907	0,000390170750028161	0,0452841926751434	0,0424567381938538	476788/608699/487675/100856470/608707/480906/482140/484440/485842/485950/403468/442958/490939/481808/612454/403638/482154/609630/403921/475624/403732/489458
GO:0070085	glycosylation	79	0,461310732029385	17380956372034	0,000440180346366512	0,0454119390668119	0,0425765083561527	100683634/449026/476013/483104/476516/491975/489300/480312/477223/489737/404012/612827/609863/489371/481458/612206/482155/478668/480131/476589/476064/483109/477296/484102/102151792/403833/609274/100682763/482024/100856055/664717/481875/478653/448804
